# Supplementary material for: Porcine Granulosa-Cell-Derived Exosomes Enhance Oocyte Development: An In Vitro Study
Source: Antioxidants (Basel). 2024 Mar 14;13(3):348. doi: 10.3390/antiox13030348 (PMC10968481; doi:10.3390/antiox13030348)
Supplement: Supplementary file 1 [file antioxidants-13-00348-s001.zip]

Archive with 1 entries (1 files):
- antioxidants-2897889-supplementary.pdf
